# Supplementary material for: LSU network hubs integrate abiotic and biotic stress responses via interaction with the superoxide dismutase FSD2
Source: J Exp Bot. 2017 Feb 16;68(5):1185–97. doi: 10.1093/jxb/erw498 (PMC5441861; doi:10.1093/jxb/erw498)
Supplement: Supplementary Data [file erw498_Supplementary_Data.zip]

Archive with 1 entries (1 files):
- supplementary_figures_S1_S8_Tables_S1_S3.pdf
